# Supplementary material for: Genome-Wide Identification, Molecular Characterization, and Involvement in Response to Abiotic and Biotic Stresses of the HSP70 Gene Family in Turbot (Scophthalmus maximus)
Source: Int J Mol Sci. 2023 Mar 23;24(7):6025. doi: 10.3390/ijms24076025 (PMC10094059; doi:10.3390/ijms24076025)
Supplement: Supplementary file 1 [file ijms-24-06025-s001.zip]

Archive with 9 entries (9 files):
- Table S1-The detail information of domains of turbot HSP70 genes.xlsx
- Table S2-The comparisons of the numbers of HSP70 genes in human and other well-studied teleost.xlsx
- Table S3-The basic physicochemical properties of encoded proteins of HSP70s in turbot.xlsx
- Table S4-HSP70 protein sequences from turbot and other three representative teleost species.txt
- Table S5-The detailed expression data of hsp70 genes under heat stress.xlsx
- Table S6-The detailed expression data of hsp70 genes under low- and high-salinity stress.xlsx
- Table S7-The detailed expression data of hsp70 genes under biotic stress.xlsx
- Table S8-The detail information of RNA-seq datasets about biotic and abiotic stresses.xlsx
- Table S9-The primer sequences used to amplify the genes of hsp70 (hspa1a), hspa1b, hspa5 and a┬-actin.xlsx
