# Supplementary material for: Genome-Wide Identification, Molecular Characterization, and Involvement in Response to Abiotic and Biotic Stresses of the HSP70 Gene Family in Turbot (Scophthalmus maximus)
Source: Int J Mol Sci. 2023 Mar 23;24(7):6025. doi: 10.3390/ijms24076025 (PMC10094059; doi:10.3390/ijms24076025)
Supplement: Supplementary file 1 [file ijms-24-06025-s001.zip › Table S1-The detail information of domains of turbot HSP70 genes.xlsx]

## Sheet: Sheet1
#Batch CD-search tool	NIH/NLM/NCBI
#cdsid	QM3-qcdsearch-15329D8EAC7941BC-5041924F0569B606
#datatype	hitsStandard Results
#status	0
#Start time	2022-08-06T02:10:04	Run time	0:00:00:15
#status	success
Query	Hit type	PSSM-ID	From	To	E-Value	Bitscore	Accession	Short name	Incomplete	Superfamily
Q#1 - >hsc70	non-specific	240227	1	612	0	1143.37	PTZ00009	PTZ00009	-	cl36495
Q#1 - >hsc70	superfamily	240227	1	612	0	1143.37	cl36495	PTZ00009 superfamily	-	-
Q#1 - >hsc70	specific	394970	6	612	0	930.519	pfam00012	HSP70	-	cl37948
Q#1 - >hsc70	superfamily	394970	6	612	0	930.519	cl37948	HSP70 superfamily	-	-
Q#1 - >hsc70	specific	212675	6	381	0	869.738	cd10233	HSPA1-2_6-8-like_NBD	-	cl17037
Q#1 - >hsc70	superfamily	418402	6	381	0	869.738	cl17037	NBD_sugar-kinase_HSP70_actin superfamily	-	-
Q#1 - >hsc70	non-specific	274091	6	612	0	797.289	TIGR02350	prok_dnaK	-	cl37092
Q#1 - >hsc70	superfamily	274091	6	612	0	797.289	cl37092	prok_dnaK superfamily	-	-
Q#1 - >hsc70	specific	223520	5	612	0	718.356	COG0443	DnaK	-	cl33876
Q#1 - >hsc70	superfamily	223520	5	612	0	718.356	cl33876	DnaK superfamily	-	-
Q#2 - >hspa1b	non-specific	240227	3	638	0	1160.32	PTZ00009	PTZ00009	-	cl36495
Q#2 - >hspa1b	superfamily	240227	3	638	0	1160.32	cl36495	PTZ00009 superfamily	-	-
Q#2 - >hspa1b	specific	394970	9	614	0	935.912	pfam00012	HSP70	-	cl37948
Q#2 - >hspa1b	superfamily	394970	9	614	0	935.912	cl37948	HSP70 superfamily	-	-
Q#2 - >hspa1b	specific	212675	8	383	0	878.212	cd10233	HSPA1-2_6-8-like_NBD	-	cl17037
Q#2 - >hspa1b	superfamily	418402	8	383	0	878.212	cl17037	NBD_sugar-kinase_HSP70_actin superfamily	-	-
Q#2 - >hspa1b	non-specific	274091	9	614	0	797.289	TIGR02350	prok_dnaK	-	cl37092
Q#2 - >hspa1b	superfamily	274091	9	614	0	797.289	cl37092	prok_dnaK superfamily	-	-
Q#2 - >hspa1b	specific	223520	1	614	0	724.904	COG0443	DnaK	-	cl33876
Q#2 - >hspa1b	superfamily	223520	1	614	0	724.904	cl33876	DnaK superfamily	-	-
Q#3 - >hspa4a	non-specific	212687	2	384	0	759.918	cd11737	HSPA4_NBD	-	cl17037
Q#3 - >hspa4a	superfamily	418402	2	384	0	759.918	cl17037	NBD_sugar-kinase_HSP70_actin superfamily	-	-
Q#3 - >hspa4a	non-specific	394970	3	662	0	652.79	pfam00012	HSP70	-	cl37948
Q#3 - >hspa4a	superfamily	394970	3	662	0	652.79	cl37948	HSP70 superfamily	-	-
Q#3 - >hspa4a	specific	223520	1	663	1.02565e-106	339.319	COG0443	DnaK	-	cl33876
Q#3 - >hspa4a	superfamily	223520	1	663	1.02565e-106	339.319	cl33876	DnaK superfamily	-	-
Q#3 - >hspa4a	non-specific	240227	4	664	7.21217e-97	315.581	PTZ00009	PTZ00009	-	cl36495
Q#3 - >hspa4a	superfamily	240227	4	664	7.21217e-97	315.581	cl36495	PTZ00009 superfamily	-	-
Q#4 - >hspa4b	non-specific	212687	2	384	0	768.392	cd11737	HSPA4_NBD	-	cl17037
Q#4 - >hspa4b	superfamily	418402	2	384	0	768.392	cl17037	NBD_sugar-kinase_HSP70_actin superfamily	-	-
Q#4 - >hspa4b	non-specific	394970	3	611	0	661.649	pfam00012	HSP70	-	cl37948
Q#4 - >hspa4b	superfamily	394970	3	611	0	661.649	cl37948	HSP70 superfamily	-	-
Q#4 - >hspa4b	specific	223520	1	696	1.94727e-104	334.312	COG0443	DnaK	-	cl33876
Q#4 - >hspa4b	superfamily	223520	1	696	1.94727e-104	334.312	cl33876	DnaK superfamily	-	-
Q#4 - >hspa4b	non-specific	240227	4	689	3.23893e-87	290.543	PTZ00009	PTZ00009	-	cl36495
Q#4 - >hspa4b	superfamily	240227	4	689	3.23893e-87	290.543	cl36495	PTZ00009 superfamily	-	-
Q#4 - >hspa4b	non-specific	173412	501	840	6.36082e-06	50.1395	PTZ00121	PTZ00121	N	cl31754
Q#4 - >hspa4b	superfamily	173412	501	840	6.36082e-06	50.1395	cl31754	PTZ00121 superfamily	N	-
Q#4 - >hspa4b	non-specific	411490	501	834	0.00129372	42.205	NF033930	pneumo_PspA	C	cl41532
Q#4 - >hspa4b	superfamily	411490	501	834	0.00129372	42.205	cl41532	pneumo_PspA superfamily	C	-
Q#5 - >hspa4l	non-specific	212687	2	384	0	708.686	cd11737	HSPA4_NBD	-	cl17037
Q#5 - >hspa4l	superfamily	418402	2	384	0	708.686	cl17037	NBD_sugar-kinase_HSP70_actin superfamily	-	-
Q#5 - >hspa4l	non-specific	394970	3	688	0	629.293	pfam00012	HSP70	-	cl37948
Q#5 - >hspa4l	superfamily	394970	3	688	0	629.293	cl37948	HSP70 superfamily	-	-
Q#5 - >hspa4l	specific	223520	1	685	1.86963e-106	339.319	COG0443	DnaK	-	cl33876
Q#5 - >hspa4l	superfamily	223520	1	685	1.86963e-106	339.319	cl33876	DnaK superfamily	-	-
Q#5 - >hspa4l	non-specific	240227	4	544	6.4622e-91	300.173	PTZ00009	PTZ00009	-	cl36495
Q#5 - >hspa4l	superfamily	240227	4	544	6.4622e-91	300.173	cl36495	PTZ00009 superfamily	-	-
Q#6 - >hspa5	non-specific	240227	29	644	0	969.264	PTZ00009	PTZ00009	-	cl36495
Q#6 - >hspa5	superfamily	240227	29	644	0	969.264	cl36495	PTZ00009 superfamily	-	-
Q#6 - >hspa5	specific	394970	28	633	0	963.646	pfam00012	HSP70	-	cl37948
Q#6 - >hspa5	superfamily	394970	28	633	0	963.646	cl37948	HSP70 superfamily	-	-
Q#6 - >hspa5	non-specific	274091	28	633	0	828.49	TIGR02350	prok_dnaK	-	cl37092
Q#6 - >hspa5	superfamily	274091	28	633	0	828.49	cl37092	prok_dnaK superfamily	-	-
Q#6 - >hspa5	specific	212681	26	401	0	826.948	cd10241	HSPA5-like_NBD	-	cl17037
Q#6 - >hspa5	superfamily	418402	26	401	0	826.948	cl17037	NBD_sugar-kinase_HSP70_actin superfamily	-	-
Q#6 - >hspa5	specific	223520	27	635	0	727.215	COG0443	DnaK	-	cl33876
Q#6 - >hspa5	superfamily	223520	27	635	0	727.215	cl33876	DnaK superfamily	-	-
Q#6 - >hspa5	non-specific	411489	536	639	0.00573988	39.2037	NF033928	alph_xenorhab_A	NC	cl41531
Q#6 - >hspa5	superfamily	411489	536	639	0.00573988	39.2037	cl41531	alph_xenorhab_A superfamily	NC	-
Q#7 - >hspa8b	non-specific	240227	1	614	0	1146.84	PTZ00009	PTZ00009	-	cl36495
Q#7 - >hspa8b	superfamily	240227	1	614	0	1146.84	cl36495	PTZ00009 superfamily	-	-
Q#7 - >hspa8b	specific	394970	6	612	0	921.659	pfam00012	HSP70	-	cl37948
Q#7 - >hspa8b	superfamily	394970	6	612	0	921.659	cl37948	HSP70 superfamily	-	-
Q#7 - >hspa8b	specific	212675	6	381	0	863.96	cd10233	HSPA1-2_6-8-like_NBD	-	cl17037
Q#7 - >hspa8b	superfamily	418402	6	381	0	863.96	cl17037	NBD_sugar-kinase_HSP70_actin superfamily	-	-
Q#7 - >hspa8b	non-specific	274091	6	612	0	793.822	TIGR02350	prok_dnaK	-	cl37092
Q#7 - >hspa8b	superfamily	274091	6	612	0	793.822	cl37092	prok_dnaK superfamily	-	-
Q#7 - >hspa8b	specific	223520	1	613	0	718.741	COG0443	DnaK	-	cl33876
Q#7 - >hspa8b	superfamily	223520	1	613	0	718.741	cl33876	DnaK superfamily	-	-
Q#8 - >hspa9	specific	234715	52	658	0	1154.85	PRK00290	dnaK	-	cl35085
Q#8 - >hspa9	superfamily	234715	52	658	0	1154.85	cl35085	dnaK superfamily	-	-
Q#8 - >hspa9	specific	274091	55	653	0	1001.44	TIGR02350	prok_dnaK	-	cl37092
Q#8 - >hspa9	superfamily	274091	55	653	0	1001.44	cl37092	prok_dnaK superfamily	-	-
Q#8 - >hspa9	specific	394970	55	653	0	970.965	pfam00012	HSP70	-	cl37948
Q#8 - >hspa9	superfamily	394970	55	653	0	970.965	cl37948	HSP70 superfamily	-	-
Q#8 - >hspa9	specific	212683	52	428	0	830.868	cd11733	HSPA9-like_NBD	-	cl17037
Q#8 - >hspa9	superfamily	418402	52	428	0	830.868	cl17037	NBD_sugar-kinase_HSP70_actin superfamily	-	-
Q#8 - >hspa9	specific	223520	55	654	0	765.735	COG0443	DnaK	-	cl33876
Q#8 - >hspa9	superfamily	223520	55	654	0	765.735	cl33876	DnaK superfamily	-	-
Q#9 - >hspa12a	non-specific	212685	54	520	0	950.635	cd11735	HSPA12A_like_NBD	-	cl17037
Q#9 - >hspa12a	superfamily	418402	54	520	0	950.635	cl17037	NBD_sugar-kinase_HSP70_actin superfamily	-	-
Q#9 - >hspa12a	non-specific	223520	55	539	4.20091e-08	56.1976	COG0443	DnaK	C	cl33876
Q#9 - >hspa12a	superfamily	223520	55	539	4.20091e-08	56.1976	cl33876	DnaK superfamily	C	-
Q#10 - >hspa12b	non-specific	212686	57	554	0	965.217	cd11736	HSPA12B_like_NBD	-	cl17037
Q#10 - >hspa12b	superfamily	418402	57	554	0	965.217	cl17037	NBD_sugar-kinase_HSP70_actin superfamily	-	-
Q#10 - >hspa12b	non-specific	223520	56	573	1.59266e-06	51.19	COG0443	DnaK	C	cl33876
Q#10 - >hspa12b	superfamily	223520	56	573	1.59266e-06	51.19	cl33876	DnaK superfamily	C	-
Q#10 - >hspa12b	non-specific	394970	58	244	0.00139126	41.8633	pfam00012	HSP70	C	cl37948
Q#10 - >hspa12b	superfamily	394970	58	244	0.00139126	41.8633	cl37948	HSP70 superfamily	C	-
Q#11 - >hspa13	non-specific	212679	23	431	0	681.89	cd10237	HSPA13-like_NBD	-	cl17037
Q#11 - >hspa13	superfamily	418402	23	431	0	681.89	cl17037	NBD_sugar-kinase_HSP70_actin superfamily	-	-
Q#11 - >hspa13	non-specific	394970	33	422	5.30171e-116	351.949	pfam00012	HSP70	C	cl37948
Q#11 - >hspa13	superfamily	394970	33	422	5.30171e-116	351.949	cl37948	HSP70 superfamily	C	-
Q#11 - >hspa13	specific	223520	28	418	8.99252e-107	327.378	COG0443	DnaK	C	cl33876
Q#11 - >hspa13	superfamily	223520	28	418	8.99252e-107	327.378	cl33876	DnaK superfamily	C	-
Q#11 - >hspa13	non-specific	234715	32	417	1.90425e-105	325.518	PRK00290	dnaK	C	cl35085
Q#11 - >hspa13	superfamily	234715	32	417	1.90425e-105	325.518	cl35085	dnaK superfamily	C	-
Q#12 - >hspa14	specific	212680	2	376	0	593.206	cd10238	HSPA14-like_NBD	-	cl17037
Q#12 - >hspa14	superfamily	418402	2	376	0	593.206	cl17037	NBD_sugar-kinase_HSP70_actin superfamily	-	-
Q#12 - >hspa14	non-specific	394970	3	506	5.59279e-109	336.156	pfam00012	HSP70	-	cl37948
Q#12 - >hspa14	superfamily	394970	3	506	5.59279e-109	336.156	cl37948	HSP70 superfamily	-	-
Q#12 - >hspa14	non-specific	240227	3	502	2.02623e-105	328.678	PTZ00009	PTZ00009	C	cl36495
Q#12 - >hspa14	superfamily	240227	3	502	2.02623e-105	328.678	cl36495	PTZ00009 superfamily	C	-
Q#12 - >hspa14	specific	223520	1	506	1.62621e-90	287.703	COG0443	DnaK	-	cl33876
Q#12 - >hspa14	superfamily	223520	1	506	1.62621e-90	287.703	cl33876	DnaK superfamily	-	-
Q#13 - >hyou1	specific	212672	30	416	0	605.714	cd10230	HYOU1-like_NBD	-	cl17037
Q#13 - >hyou1	superfamily	418402	30	416	0	605.714	cl17037	NBD_sugar-kinase_HSP70_actin superfamily	-	-
Q#13 - >hyou1	non-specific	394970	29	431	8.46443e-86	288.006	pfam00012	HSP70	C	cl37948
Q#13 - >hyou1	superfamily	394970	29	431	8.46443e-86	288.006	cl37948	HSP70 superfamily	C	-
Q#13 - >hyou1	specific	223520	32	480	4.07397e-75	258.042	COG0443	DnaK	C	cl33876
Q#13 - >hyou1	superfamily	223520	32	480	4.07397e-75	258.042	cl33876	DnaK superfamily	C	-
Q#13 - >hyou1	non-specific	240227	32	481	5.29917e-63	226.214	PTZ00009	PTZ00009	C	cl36495
Q#13 - >hyou1	superfamily	240227	32	481	5.29917e-63	226.214	cl36495	PTZ00009 superfamily	C	-
Q#14 - >hsp70	non-specific	240227	3	639	0	1174.96	PTZ00009	PTZ00009	-	cl36495
Q#14 - >hsp70	superfamily	240227	3	639	0	1174.96	cl36495	PTZ00009 superfamily	-	-
Q#14 - >hsp70	specific	394970	8	614	0	949.779	pfam00012	HSP70	-	cl37948
Q#14 - >hsp70	superfamily	394970	8	614	0	949.779	cl37948	HSP70 superfamily	-	-
Q#14 - >hsp70	specific	212675	8	383	0	890.153	cd10233	HSPA1-2_6-8-like_NBD	-	cl17037
Q#14 - >hsp70	superfamily	418402	8	383	0	890.153	cl17037	NBD_sugar-kinase_HSP70_actin superfamily	-	-
Q#14 - >hsp70	non-specific	274091	8	614	0	822.327	TIGR02350	prok_dnaK	-	cl37092
Q#14 - >hsp70	superfamily	274091	8	614	0	822.327	cl37092	prok_dnaK superfamily	-	-
Q#14 - >hsp70	specific	223520	1	614	0	732.608	COG0443	DnaK	-	cl33876
Q#14 - >hsp70	superfamily	223520	1	614	0	732.608	cl33876	DnaK superfamily	-	-
Q#15 - >hspa8a.2	non-specific	240227	1	616	0	1160.71	PTZ00009	PTZ00009	-	cl36495
Q#15 - >hspa8a.2	superfamily	240227	1	616	0	1160.71	cl36495	PTZ00009 superfamily	-	-
Q#15 - >hspa8a.2	specific	394970	6	612	0	935.526	pfam00012	HSP70	-	cl37948
Q#15 - >hspa8a.2	superfamily	394970	6	612	0	935.526	cl37948	HSP70 superfamily	-	-
Q#15 - >hspa8a.2	specific	212675	6	381	0	882.064	cd10233	HSPA1-2_6-8-like_NBD	-	cl17037
Q#15 - >hspa8a.2	superfamily	418402	6	381	0	882.064	cl17037	NBD_sugar-kinase_HSP70_actin superfamily	-	-
Q#15 - >hspa8a.2	non-specific	274091	6	612	0	791.511	TIGR02350	prok_dnaK	-	cl37092
Q#15 - >hspa8a.2	superfamily	274091	6	612	0	791.511	cl37092	prok_dnaK superfamily	-	-
Q#15 - >hspa8a.2	specific	223520	1	612	0	717.2	COG0443	DnaK	-	cl33876
Q#15 - >hspa8a.2	superfamily	223520	1	612	0	717.2	cl33876	DnaK superfamily	-	-
Q#16 - >hspa8a.1	non-specific	212675	52	367	0	747.629	cd10233	HSPA1-2_6-8-like_NBD	-	cl17037
Q#16 - >hspa8a.1	superfamily	418402	52	367	0	747.629	cl17037	NBD_sugar-kinase_HSP70_actin superfamily	-	-
Q#16 - >hspa8a.1	non-specific	240227	52	367	0	625.281	PTZ00009	PTZ00009	C	cl36495
Q#16 - >hspa8a.1	superfamily	240227	52	367	0	625.281	cl36495	PTZ00009 superfamily	C	-
Q#16 - >hspa8a.1	non-specific	394970	52	367	0	544.549	pfam00012	HSP70	C	cl37948
Q#16 - >hspa8a.1	superfamily	394970	52	367	0	544.549	cl37948	HSP70 superfamily	C	-
Q#16 - >hspa8a.1	non-specific	274091	52	367	5.42997e-145	425.571	TIGR02350	prok_dnaK	C	cl37092
Q#16 - >hspa8a.1	superfamily	274091	52	367	5.42997e-145	425.571	cl37092	prok_dnaK superfamily	C	-
Q#16 - >hspa8a.1	specific	223520	50	367	4.56872e-138	407.5	COG0443	DnaK	C	cl33876
Q#16 - >hspa8a.1	superfamily	223520	50	367	4.56872e-138	407.5	cl33876	DnaK superfamily	C	-
