# Supplementary material for: Genome-Wide Identification, Molecular Characterization, and Involvement in Response to Abiotic and Biotic Stresses of the HSP70 Gene Family in Turbot (Scophthalmus maximus)
Source: Int J Mol Sci. 2023 Mar 23;24(7):6025. doi: 10.3390/ijms24076025 (PMC10094059; doi:10.3390/ijms24076025)
Supplement: Supplementary file 1 [file ijms-24-06025-s001.zip › Table S2-The comparisons of the numbers of HSP70 genes in human and other well-studied teleost.xlsx]

## Sheet: Sheet1
	Homo sapiens	Danio rerio	Boleophthalmus pectinirostris	Cynoglossus semilaevis	Larimichthys crocea	Paralichthys olivaceus	Lateolabrax maculatus	Oncorhynchus mykiss	Scophthalmus maximus
	HSPA1A	hsp70.1; hsp70.2; hsp70.3; hsp70-like	hspa1a.1; hspa1a.2; hspa1al.1; hspa1al.2; hspa1al.3; hspa1al.4; hspa1al.5	hspa1a	hsp70	hspa1a	hsp70.1; hsp70.2	hspa1; hsp70a; hsp70b	hsp70 (hspa1a)
	HSPA1B	hspa1b	hspa1b	-	hspa1b	hspa1b	hspa1b		hspa1b
	HSPA1L	-	-	-	-	-	-	-	-
	HSPA2	-	-	-	-	-	-	-	-
	HSPA5	hspa5	hspa5		hspa5.1; hspa5.2	hspa5	hspa5	hspa5; hspa5l	hspa5
	HSPA6	-	-	-	-	-	-	-	-
	HSPA7	-	-	-	-	-	-	-	-
	HSPA8	hspa8a; hspa8b; hsc70	hspa8; hspa8a.1; hspa8a.2	hspa8a; hspa8a.2; hspa8b; hspa8	hspa8a; hspa8b; hsc70	hspa8a; hspa8b; hsc70	hspa8b; hspa8a.1; hspa8a.2; hsc70	hspa8a; hspa8b; hsc70	hspa8b; hspa8a.1; hspa8a.2; hsc70
	HSPA9	hspa9	hspa9	hspa9	hspa9	hspa9	hspa9	hspa9	hspa9
	HSPA12A	hspa12a.1; hspa12a.2; hspa12a.3	hspa12a	hspa12a	hspa12a	hspa12a	hspa12a	hspa12a	hspa12a
	HSPA12B	-	hspa12b	hspa12b	hspa12b	hspa12b	hspa12b	hspa12b	hspa12b
	HSPA13	hspa13	hspa13	hspa13	hspa13	hspa13	hspa13	hspa13	hspa13
	HSPA14	hspa14	hspa14	hspa14	hspa14	hspa14	hspa14	hspa14	hspa14
	HSPH1	hsph1	-	-	-	-	-	-	-
	HSPH2	hspa4a; hspa4b	hsph2a; hsph2b	hsph2a	hspa4a; hspa4b	hspa4a; hspa4b	hspa4a; hspa4b	hspa4	hspa4a; hspa4b
	HSPH3	hspa4l		hsph3 (hspa4l)	hspa4l.1; hspa4l.2	hspa4l	hspa4l	hspa4l	hspa4l
	HSPH4	hyou1	hsph4(hyou1)	hsph4 (hyou1)	hyou1	hyou1	hyou1	hyou1	hyou1
Total	17	20	20	14	17	15	17	16	16
