# Supplementary material for: Genome-Wide Identification, Molecular Characterization, and Involvement in Response to Abiotic and Biotic Stresses of the HSP70 Gene Family in Turbot (Scophthalmus maximus)
Source: Int J Mol Sci. 2023 Mar 23;24(7):6025. doi: 10.3390/ijms24076025 (PMC10094059; doi:10.3390/ijms24076025)
Supplement: Supplementary file 1 [file ijms-24-06025-s001.zip › Table S3-The basic physicochemical properties of encoded proteins of HSP70s in turbot.xlsx]

## Sheet: Sheet1
Group	Gene name	Instability index	GRAVY
hspa1	hspa1b	48.62	-0.666
	hsp70 (hspa1a)	36.75	-0.403
hspa4	hspa4a	37.05	-0.43
	hspa4b	36.74	-0.438
	hspa4l	42.54	-0.499
hspa5	hspa5	44.86	0.026
hspa8	hspa8a.1	29.98	-0.47
	hspa8a.2	39.69	-0.43
	hspa8b	38.69	-0.066
	hsc70	55.33	-0.228
hspa9	hspa9	43.9	-0.376
hspa12	hspa12a	42.22	-0.511
	hspa12b	40.91	-0.253
hspa13	hspa13	36.45	-0.438
hspa14	hspa14	47.19	-0.303
hyou1	hyou1	42.51	-0.593
GRAVY: grand average of hydropathicity
