# Supplementary material for: Genome-Wide Identification, Molecular Characterization, and Involvement in Response to Abiotic and Biotic Stresses of the HSP70 Gene Family in Turbot (Scophthalmus maximus)
Source: Int J Mol Sci. 2023 Mar 23;24(7):6025. doi: 10.3390/ijms24076025 (PMC10094059; doi:10.3390/ijms24076025)
Supplement: Supplementary file 1 [file ijms-24-06025-s001.zip › Table S5-The detailed expression data of hsp70 genes under heat stress.xlsx]

## Sheet: Sheet1
Gene name	Kidney_14	Kidney_23_1	Kidney_23_2	Kidney_23_3	Kidney_25_1	Kidney_25_2	Kidney_25_3	Kidney_28_1	Kidney_28_2	Kidney_28_3	Liver_14_1	Liver_14_2	Liver_14_3	Liver_20_1	Liver_20_2	Liver_20_3	Liver_24_1	Liver_24_2	Liver_24_3	Liver_28_1	Liver_28_2	Liver_28_3
hspa4a	10.3849	9.51032	28.4294	21.2467	59.3575	45.6639	53.1689	139.064	103.615	132.79	3.1767	1.04156	1.29078	0.877415	10.2487	2.06226	4.1569	5.35164	7.00113	22.5556	25.1743	29.62
hspa12b	0.772843	0.321351	0.653485	0.475778	0.105338	0.473221	0.370364	0.598407	0.665419	0.713013	0.687988	0.452293	0.369325	0.841143	0.575241	0.661517	0.532019	0.506105	0.333466	0.454318	0.487785	0.230271
hspa14	28.035	21.6128	25.3379	24.0061	24.9613	26.9424	26.9742	41.541	42.0014	46.1368	7.88937	11.7613	15.2865	12.4203	15.6053	13.9769	15.123	17.8038	13.9893	22.9563	15.6252	25.2769
hspa1b	1.61742	1.91882	49.7518	11.3708	94.0424	66.8241	81.322	46.2804	75.7172	111.712	0.226502	0.223197	0.252468	0.386944	0.474313	0.278904	3.54804	2.36834	3.55066	5.21687	12.7639	20.5799
hspa9	62.1455	42.5001	75.7375	66.2547	95.6308	98.6635	122.377	244.342	172.557	277.758	17.6718	15.7382	18.2996	9.24148	26.9717	14.7064	19.8602	24.2709	12.8271	39.8059	29.4713	17.2529
hspa4b	112.083	59.793	82.5655	72.2018	115.62	96.3673	96.0771	164.548	162.175	190.212	11.0343	14.2168	17.7578	9.08812	19.4762	11.2049	20.5979	17.7609	10.7577	39.2305	14.3024	18.1954
hspa12a	1.42765	0.855396	1.03929	0.636747	0.448634	0.929659	1.07459	0.615074	1.30338	1.47156	0.374785	0.211603	0.160505	0.352929	0.430291	0.485522	0.521958	0.803667	0.297019	0.497688	0.392855	0.144481
hspa8b	0	0	0	0	0	0	0	0	0	0	0	0	0	0	0	0	0	0	0	0	0	0
hspa13	24.1539	16.0742	18.0096	16.3574	18.9822	16.2422	23.3651	34.6138	33.3935	46.2573	6.3102	11.2066	7.4437	5.8056	20.5929	11.8824	8.40763	6.93889	21.9195	53.0313	17.1044	13.7387
hspa4l	5.68276	4.39203	16.4393	11.0763	35.446	28.6116	32.5999	95.3795	71.7246	99.9605	0.440099	0.0942506	0.0518311	0.147057	0.650944	0.375405	1.09755	0.750068	0.793777	5.52742	4.71972	4.89187
hspa5	473.468	320.028	740.519	513.751	897.495	915.573	1026.38	1984.1	2998.9	3108.23	14.9303	40.7162	36.5159	1233.3	2113.02	1148.69	1230.89	2307.14	4304.85	13928.9	8507.41	6355.26
hsc70	0.0602504	0	0.267624	0.0855163	0.363522	0.603783	0.299561	1.38015	1.09673	5.24565	1.13881	0.487771	0	0	0.424045	0.0831152	0.147536	0	0.373455	2.82666	3.07535	0.0532143
hyou1	49.0335	18.8516	41.7691	33.3176	48.2198	42.9626	44.9418	94.9027	119.836	186.218	1.21905	3.84043	3.06909	7.40782	121.994	50.5386	6.99958	19.2406	120.896	1194.5	638.324	448.303
hsp70 (hspa1a)	10.9486	14.268	368.744	244.065	1271.24	744.804	702.789	15654.1	4124.94	7027.75	2.5476	0.419683	0.276955	1.74619	1.24861	1.2193	12.2879	19.9862	34.7173	103.908	172.572	211.431
hspa8a.2	3926.92	3964.92	5305.14	4732.2	6989.6	6574.95	7258.23	12409	15150.6	13875.1	2722.16	2822.04	4192.74	3240.47	4091.62	3542.45	3692.47	5320.67	4009.95	7241.04	6981.7	7120.78
hspa8a.1	98.5971	82.4334	123.788	83.9794	132.878	137.586	150.29	254.628	415.911	333.494	191.707	170.69	125.613	198.453	267.179	156.598	226.245	200.563	216.66	255.935	262.289	262.618
