# Supplementary material for: Genome-Wide Identification, Molecular Characterization, and Involvement in Response to Abiotic and Biotic Stresses of the HSP70 Gene Family in Turbot (Scophthalmus maximus)
Source: Int J Mol Sci. 2023 Mar 23;24(7):6025. doi: 10.3390/ijms24076025 (PMC10094059; doi:10.3390/ijms24076025)
Supplement: Supplementary file 1 [file ijms-24-06025-s001.zip › Table S6-The detailed expression data of hsp70 genes under low- and high-salinity stress.xlsx]

## Sheet: Sheet1
Gene name	Kidney_5_1	Kidney_5_2	Kidney_5_3	Kidney_C_1	Kidney_C_2	Kidney_C_3	Kidney_50_1	Kidney_50_2	Kidney_50_3	Gill_5_1	Gill_5_2	Gill_5_3	Gill_C_1	Gill_C_2	Gill_C_3	Gill_50_1	Gill_50_2	Gill_50_3	Liver_0_1	Liver_0_2	Liver_0_3	Liver_C_1	Liver_C_2	Liver_C_3
hspa4a	9.61323	10.6884	7.88924	7.95955	10.5955	8.57775	8.49523	12.3175	8.97759	7.66279	8.15935	8.7247	7.01942	6.68823	18.7842	4.80349	7.60242	8.7155	1.24092	1.86146	1.27844	1.88313	1.4001	1.23019
hspa12b	1.23224	1.17483	0.900963	1.50042	1.57185	1.00976	0.695672	1.11484	0.605684	24.6529	42.9097	14.5378	32.1764	34.302	36.8053	5.2282	11.3685	10.4496	0.619293	0.504286	0.796288	0.633605	0.586142	0.55573
hspa14	46.8903	28.9992	28.947	22.5144	26.9068	28.237	35.2068	28.2475	29.5305	20.8574	19.4156	19.8179	19.2697	21.7408	34.8276	21.1334	23.2768	21.6488	18.7202	15.8159	20.9682	17.6933	14.6218	17.8914
hspa1b	1.35925	1.30816	3.4572	0.534077	0.544621	2.54762	0.429124	1.32746	1.02744	1.18865	1.3102	3.40641	3.19017	5.30668	21.2721	8.93078	9.76468	13.1966	0.234536	0.491328	0.209151	1.35118	0.155206	0.479921
hspa9	55.9064	48.3482	42.2914	52.637	48.89	52.3208	55.9828	57.6559	45.6446	18.0451	16.4361	23.971	23.3432	26.2579	44.2991	28.3702	51.132	49.7	25.2188	25.9073	26.0032	25.7841	21.7114	25.2421
hspa4b	75.9177	40.9605	50.742	44.319	61.7911	53.7864	36.4055	57.4733	53.9379	37.3914	28.8556	35.1634	29.3774	30.8294	50.3682	32.9235	49.0369	48.6353	30.3076	28.2951	32.0426	32.1717	29.2718	35.3835
hspa12a	1.6909	1.96054	1.92273	2.55786	2.51043	1.02214	0.471365	1.10662	0.584442	0.181341	0.142775	0.344522	0.120883	0.063298	0.337702	1.14594	1.73225	1.66929	0.540547	0.32354	0.516229	0.340327	0.190272	0.440422
hspa8b	0	0	0	0	0	0	0	0	0	0	0	0	0	0	0	0	0	0	0	0	0	0	0	0
hspa13	22.5024	23.2059	26.1993	22.767	24.9322	26.6545	20.0927	26.6142	21.207	17.6898	19.9503	22.1127	16.4459	18.4054	43.7753	16.7933	22.7962	24.0721	9.55924	12.6041	8.19516	8.34419	5.59247	7.49218
hspa4l	2.1071	2.69297	3.05775	3.52387	3.5072	3.17849	2.39195	3.00474	2.26849	1.84044	1.08348	0.696745	1.56145	1.54439	2.03564	1.1628	1.54627	2.16097	0.173318	0.0666886	0.309118	0.369575	0.491549	0.390842
hspa5	183.052	103.197	154.37	122.7	185.19	179.177	103.146	133.322	117.701	50.3237	28.0188	65.0987	116.133	201.515	422.665	62.712	84.6945	87.9691	50.0448	47.0952	28.8873	68.2685	20.7673	32.1989
hsc70	0	0.877141	0.904625	0.106106	0.108201	1.4724	0	0.0465403	0.104978	4.09328	3.03683	5.20256	1.77175	1.77376	2.55393	3.04586	8.64424	7.10564	0	0.041834	0.207762	0	0.18501	0
hyou1	17.4983	11.3317	16.9513	13.5181	15.5951	15.1882	11.2917	16.9974	13.3879	4.74083	3.77407	6.22155	4.92155	5.78635	17.6069	6.1383	10.8984	10.9787	6.0443	5.29744	3.39555	4.96041	2.92253	4.05963
hsp70 (hspa1a)	3.1477	18.5405	5.1371	4.11737	4.14746	9.14522	2.90481	4.09647	4.43791	4.3956	4.59874	1.60129	1.30878	4.04525	19.1647	29.3034	11.3	23.263	0.793807	0.712689	0.314618	0.623617	3.85227	3.32602
hspa8a.2	3779	3026.86	3223.04	2861.39	3029.79	2736.91	2908.63	4300.18	3069.55	5278.82	4523.21	5216.02	2981.49	3262.4	2797.93	5324.07	5401.51	5440.09	2828.49	2673.01	2793.83	3056.08	2509.33	3062.77
hspa8a.1	245.546	205.823	203.962	206.163	169.849	154.292	186.464	272.517	319.263	160.161	155.999	231.572	22.5498	75.6784	35.9998	285.695	237.425	362.734	159.336	161.294	149.901	164.178	125.08	165.199
