# Supplementary material for: Genome-Wide Identification, Molecular Characterization, and Involvement in Response to Abiotic and Biotic Stresses of the HSP70 Gene Family in Turbot (Scophthalmus maximus)
Source: Int J Mol Sci. 2023 Mar 23;24(7):6025. doi: 10.3390/ijms24076025 (PMC10094059; doi:10.3390/ijms24076025)
Supplement: Supplementary file 1 [file ijms-24-06025-s001.zip › Table S7-The detailed expression data of hsp70 genes under biotic stress.xlsx]

## Sheet: Sheet1
Gene name	Ki_C_24d	Ki_24d_1	Ki_24d_2	Ki_24d_3	Ki_C_42	Ki_42d_1	Ki_42d_2	Ki_42d_3	Pc_C_24d	Pc_24d_1	Pc_24d_2	Pc_24d_3	Pc_C_42d	Pc_42d_1	Pc_42d_2	Pc_42d_3	Sp_C_24d	Sp_24d_1	Sp_24d_2	Sp_24d_3	Sp_C_42	Sp_42d_1	Sp_42d_2	Sp_42d	Th_C_24d_1	Th_C_24d_2	Th_24d_1	Th_24d_2	Th_24d_3	Th_C_42d_1	Th_C_42d_2	Th_42d_1	Th_42d_2	Th_42d_3	Bl_Control_1	Bl_Control_2	Bl_Control_3	Bl_Control_4	Bl_Control_5	Bl_Control_6	Bl_Control_7	Bl_Control_8	Bl_Control_9	Bl_Incipient_1	Bl_Incipient_2	Bl_Incipient_3	Bl_Incipient_4	Bl_Incipient_5	Bl_Incipient_6
hspa4a	7.70577	9.63977	7.46402	37.5503	13.0643	16.5712	13.3998	7.53518	3.57052	2.14677	3.75615	24.6806	5.44373	27.1494	24.0623	29.4042	8.42016	23.5931	43.4085	23.9189	2.99454	4.92855	7.67893	10.3245		11.94	11.5935	13.9291	13.2242	11.4679	11.9731	11.8489	12.5471	15.3802	13.1499	9.20757	4.23656	7.39838	4.24368	6.8638	1.34823	3.74586	4.13623	3.9286	3.41717	3.6502	3.5579	7.32793	6.975
hspa12b	0.373302	0.640766	0.712625	0.284594	0.608768	1.46727	1.10395	0.555562	1.31117	1.50871	1.42122	1.12044	0.544515	0.705153	0.552166	0.782163	1.31298	0.963329	0.980604	0.936585	2.32238	2.67478	2.7061	4.59574		2.35602	1.17985	2.47242	2.06583	1.56712	1.78041	1.49512	1.8973	1.74176	2.18537	0.0423491	0.0632182	0.0596523	0.0690392	0.0953384	0.044087	0.0433401	0.0534077	0.0478406	0.0598904	0.0621136	0.0758235	0.0442464	0.0663997
hspa14	25.3515	20.241	18.6841	30.8342	17.6431	20.9814	18.2937	12.0698	9.43349	11.35	12.1911	21.5137	16.0683	17.1484	23.2078	23.1681	14.7836	21.5914	37.6654	26.4436	12.411	11.2678	23.4109	24.7926		36.8213	34.1767	31.4577	33.3988	30.6294	37.7234	39.7966	27.9814	31.6834	27.9661	22.5841	19.7352	20.4323	17.8445	18.3252	15.0725	20.1342	23.1844	26.0397	18.6067	18.3829	18.3268	25.0762	21.8744
hspa1b	0.675461	1.03059	0	4.775	9.25274	6.22532	3.82502	4.19376	0.677843	0.867143	0.949509	7.6634	0.377333	2.24197	1.46807	1.89427	10.7208	140.333	76.5873	72.2698	1.1845	3.49201	6.66149	4.79748		54.838	45.4542	73.035	54.5597	30.3284	56.346	37.8167	80.2773	67.3177	51.0397	1.6245	0.953236	1.16031	0.567498	1.25295	0.957264	1.55861	0.745486	0.865639	0.950294	0.610116	1.25123	1.7293	1.28727
hspa9	32.0698	33.9839	45.2797	80.8055	21.7295	41.5148	27.7027	24.1596	22.4064	18.9171	32.93	55.557	32.2049	74.4243	89.42	103.044	22.3109	83.383	170.599	100.313	16.4936	28.3179	41.5096	43.5784		39.7883	31.177	46.178	42.4075	38.89	47.1142	46.1688	39.3319	50.6752	46.3801	56.4814	44.0662	61.2912	52.3881	66.3204	40.2375	52.2658	59.4707	48.6426	40.4279	52.7533	49.1964	77.5816	99.0759
hspa4b	50.8108	54.4533	56.1675	157.018	39.3364	60.7337	44.4811	33.671	26.1018	25.6732	29.3842	98.5949	40.2521	69.0226	117.728	102.793	37.0593	75.7735	75.0577	97.8924	28.5872	41.1471	67.1849	83.4024		112.481	94.5636	103.065	108.112	94.425	111.923	107.084	84.4325	93.8895	88.9297	34.2108	27.0037	37.197	26.6083	42.7893	15.355	26.2999	31.3649	26.3057	21.2014	30.7853	25.626	47.922	50.8849
hspa12a	0.85646	1.06128	2.2221	1.46001	0.545555	0.574631	0.35638	0.388194	0.883222	1.00164	1.58308	1.22878	1.2644	1.26029	1.60178	1.03781	0.710745	0.867185	0.864886	0.284156	2.10349	2.43789	2.7473	4.41608		1.81491	0.977074	1.4489	1.30072	0.75268	1.24293	2.88748	1.29867	1.68763	1.24165	0.279565	0.351515	0.400936	0.498813	0.152267	0.514681	0.565292	0.259958	0.42307	0.193757	0.231474	0.439187	0.722373	0.729714
hspa8b	0.0612813	0	0	0	0	0	0	0	0	0	0	0	0	0	0	0	0	0	0	0	0	0	0	0		0.738367	0.56491	0.660723	1.09564	0.469778	0.463224	0.438657	2.68635	3.24242	2.53235	0	0	0	0	0	0	0	0	0	0	0	0	0	0
hspa13	9.29083	8.37054	11.3706	15.5547	7.05969	7.89533	7.00421	8.73993	8.12239	5.97588	6.73046	14.4065	12.4075	15.3751	21.3905	19.2149	7.35868	12.4678	15.4867	13.175	7.17172	12.1049	18.4639	22.347		16.7114	16.8664	15.2409	17.7064	15.7848	15.5107	17.2891	17.0558	15.526	19.432	16.666	16.1039	23.5903	14.718	21.5276	11.6221	13.202	17.2962	15.8427	18.1105	15.459	24.1472	20.8933	24.5908
hspa4l	1.4669	1.22398	1.22512	2.53528	0.593058	0.347929	0.484563	0.537246	1.3494	1.49521	0.977326	4.00656	1.37429	2.18209	7.53601	3.70301	0.834607	2.19813	1.71098	0.900296	1.39337	2.95403	3.81376	2.56126		15.7106	14.2266	18.4518	17.8258	19.5911	14.4667	13.5081	17.5029	27.0093	20.332	2.25696	1.09286	1.24772	0.922389	0.845392	0.335654	0.847537	0.839467	0.991522	0.71281	0.869524	1.14711	1.84082	1.31275
hspa5	76.1685	131.185	103.095	463.792	111.429	177.952	108.01	72.9874	59.8248	55.4609	58.6862	321.34	113.639	199.169	386.71	370.347	96.1664	213.791	316.18	253.717	86.068	150.548	299.443	436.143		179.88	137.465	196.772	186.889	175.537	171.149	156.809	151.234	200.47	212.639	49.0843	44.3559	73.9522	40.67	38.8109	30.5007	37.0763	41.6172	43.3951	43.1674	35.7503	57.7597	59.5695	69.1887
hsc70	0.230048	0.0767808	0	0.0837049	2.29782	1.5278	0.835913	1.62891	0.461718	0.689105	0.21222	0.289999	0	0.717009	0.51041	0.155726	2.35598	35.1901	17.899	2.47625	0.050427	1.15018	0	0		9.81681	16.0109	36.2129	12.7246	16.8637	29.0183	8.95395	164.749	36.9666	17.2303	0	0.0454513	0	0.0765818	0	0	0	0	0.0343955	0	0.105263	0.0196251	0	0
hyou1	8.76297	11.2246	11.4724	32.4988	17.7507	29.4215	15.1971	13.3797	5.88238	5.61641	7.72883	25.1162	10.9785	19.3434	36.145	34.5894	16.6295	24.2326	42.5702	29.2167	8.37781	17.6703	32.1367	40.4029		19.0389	13.0721	18.0662	18.4592	17.2196	17.6647	15.8405	19.1137	21.3638	20.996	4.95342	4.00954	6.19456	4.38558	4.67972	3.18339	4.63521	4.14865	3.95934	3.87457	4.13776	5.1849	6.8456	9.95632
hsp70 (hspa1a)	5.49766	5.30485	4.36421	60.3676	8.20199	5.57739	5.89766	12.6525	10.5971	4.78283	15.9346	85.9091	5.67606	13.7574	19.5992	11.791	4.3245	134.724	70.899	40.8289	7.73172	4.35437	8.18992	13.0673		25.0314	17.261	32.2783	29.8038	23.1587	11.9321	25.7156	29.2558	41.7071	37.3388	144.269	28.456	20.5035	20.1497	15.8566	15.9683	74.4173	25.1381	27.2637	40.3455	25.0334	30.7588	27.332	31.3404
hspa8a.2	6668.65	5624.86	6988.03	6154.66	6163.66	6603.72	5729.36	4108.3	2751.12	2863.68	3839.53	4561.82	3584.15	3224.69	4185.65	2953.23	4589.73	4400.85	5702.62	3921.91	2172.94	2450.26	3678.59	3579.14		6283.11	5760.79	5027.05	5160.93	5713.27	6330.07	6476.69	5669.78	5864.65	5660.42	3117.4	3327.08	3719.79	3643.21	4605.69	2305.7	2872.71	3570.41	3222.48	2484.99	4001.09	3222.62	5453.25	4908.6
hspa8a.1	601.48	517.026	630.796	602.761	525.506	596.699	526.712	338.101	245.123	258.138	352.144	422.94	334.935	317.972	427.414	271.054	466.493	413.849	548.628	362.358	211.338	238.941	340.658	352.646		675.994	594.658	563.571	551.803	618.66	658.859	695.364	634.833	627.495	619.433	306.093	302.869	336.312	361.652	483.643	203.838	280.99	327.28	278.831	235.054	402.888	390.682	499.13	462.98
[truncated: 64 more columns]
