# Supplementary material for: Genome-Wide Identification, Molecular Characterization, and Involvement in Response to Abiotic and Biotic Stresses of the HSP70 Gene Family in Turbot (Scophthalmus maximus)
Source: Int J Mol Sci. 2023 Mar 23;24(7):6025. doi: 10.3390/ijms24076025 (PMC10094059; doi:10.3390/ijms24076025)
Supplement: Supplementary file 1 [file ijms-24-06025-s001.zip › Table S8-The detail information of RNA-seq datasets about biotic and abiotic stresses.xlsx]

## Sheet: Sheet1
Stress		Tissue	SRA Study	SRA-Experiments	Platform (Illumina)	Size (GB)
Heat	14°C, 23°C, 25°C, 28°C	head kidney	SRP152627	10	HiSeq 4000	88.99
	14°C, 20°C, 24°C, 28°C	liver	SRP273870	12	HiSeq 2500	84.49
Salinity	low salinity	liver	SRP277001	6	HiSeq 4000	49.35
	low- and high-salinity	gill	SRP238143	9	HiSeq 2000	70.48
	low- and high-salinity	kidney	SRP153594	9	HiSeq 4000	70.86
Pathogens	Enteromyxum scophthalmi	blood	SRP308109	49	HiSeq 4000	381.62
		thymus	SRP255305	10	HiSeq 4000	17.55
		head kidney pyloric caeca spleen	SRP065375	12	HiSeq 2000	31.48
		head kidney pyloric caeca spleen	SRP050607	12	HiSeq 2000	36.02
	Vibrio anguillarum	intestine	SRP191266	4	HiSeq 2500	53.34
		liver	SRP336094	2	NovaSeq 6000	12.68
		head kidney	SRP335896	2	NovaSeq 6000	12.47
		gill	SRP320422	2	NovaSeq 6000	13.58
		spllen	SRP319434	2	NovaSeq 6000	12.73
	Megalocytivirus	head kidney	SRP347383	18	HiSeq 2500	172.43
Total	-	-	-	159	-	1108.07
