# Supplementary material for: Genome-Wide Identification, Molecular Characterization, and Involvement in Response to Abiotic and Biotic Stresses of the HSP70 Gene Family in Turbot (Scophthalmus maximus)
Source: Int J Mol Sci. 2023 Mar 23;24(7):6025. doi: 10.3390/ijms24076025 (PMC10094059; doi:10.3390/ijms24076025)
Supplement: Supplementary file 1 [file ijms-24-06025-s001.zip › Table S9-The primer sequences used to amplify the genes of hsp70 (hspa1a), hspa1b, hspa5 and a┬-actin.xlsx]

## Sheet: Sheet1
基因	引物	序列	产物长度/bp
gene	primers	sequences(5’-3’)	the length of product
hsp70(hspa1a)	1a-F	GCACCGACTTCTACACCTCC	91
	1a-R	GCTTTCTCCACCGGCTCTAA
hspa1b	1b-F	TATGAGGGCGAGAGAGCCAT	148
	1b-R	CGACAGCGGACACATTCAGA
hspa5	5-F	AGGTCTATGAAGGTGAGCGT	144
	5-R	TGACACGCAGAATACCGTTGA
β-actin	β-F	ACAACGGATCCGGTATGTGC	148
	β-R	CTCTGGGCTTCATCACCTACG
